# Supplementary material for: Influence of Device Geometry and Imperfections on the Interpretation of Transverse Magnetic Focusing Experiments
Source: Nanoscale Res Lett. 2022 Mar 5;17:31. doi: 10.1186/s11671-022-03671-x (PMC8898212; doi:10.1186/s11671-022-03671-x)
Supplement: Supplementary file 1 — Additional file 1. Derivation of mean free path formula (Eq. 11). [file 11671_2022_3671_MOESM1_ESM.zip]

Archive with 8 entries (8 files):
- bmc-mathphys.bst
- bmcart-biblio.sty
- bmcart.cls
- TMF_paper.bib
- TMF_Supplementary.bbl
- TMF_Supplementary.pdf
- TMF_Supplementary.tex
- vancouver.bst
