# Supplementary material for: Influence of Device Geometry and Imperfections on the Interpretation of Transverse Magnetic Focusing Experiments
Source: Nanoscale Res Lett. 2022 Mar 5;17:31. doi: 10.1186/s11671-022-03671-x (PMC8898212; doi:10.1186/s11671-022-03671-x)
Supplement: Supplementary file 1 — Additional file 1. Derivation of mean free path formula (Eq. 11). [file 11671_2022_3671_MOESM1_ESM.zip › TMF_paper.bib]

@article{Anderson1958,
    author = {Anderson, P W},
    doi = {10.1103/PhysRev.109.1492},
    journal = {Physical Review},
    number = {5},
    pages = {1492--1505},
    title = {{Absence of diffusion in certain random lattices}},
    volume = {109},
    year = {1958}
}

@article{Bladwell2017,
    author = {Bladwell, S and Sushkov, O P},
    doi = {10.1103/PhysRevB.96.035413},
    journal = {Physical Review B},
    number = {3},
    pages = {035413},
    title = {{Interference effects and Huygens principle in transverse magnetic focusing of electrons and holes}},
    volume = {96},
    year = {2017}
}

@article{Rashba1984,
    author = {Bychkov, Y A and Rashba, E I},
    journal = {Journal of Experimental and Theoretical Physics Letters},
    number = {2},
    pages = {78--81},
    title = {{Properties of a 2D electron gas with lifted spectral degeneracy}},
    volume = {39},
    year = {1984}
}

@article{Chuang2015,
    author = {Chuang, P and Ho, S C and Smith, L W and Sfigakis, F and Pepper, M and Chen, C H and Fan, J C and Griffiths, J P and Farrer, I and Beere, H E and Jones, G A C and Ritchie, D A and Chen, T M},
    doi = {10.1038/nnano.2014.296},
    journal = {Nature Nanotechnology},
    number = {1},
    pages = {35--39},
    title = {{All-electric all-semiconductor spin field-effect transistors}},
    volume = {10},
    year = {2015}
}

@book{Datta1995,
    address = {Cambridge},
    author = {Datta, S},
    edition = {1st},
    isbn = {9780521599436},
    pages = {108},
    publisher = {Cambridge University Press},
    series = {Cambridge studies in semiconductor physics and microelectronic engineering},
    title = {{Electronic transport in mesoscopic systems}},
    year = {1995}
}

@article{Dedigama2006,
    author = {Dedigama, A R and Deen, D and Murphy, S Q and Goel, N and Keay, J C and Santos, M B and Suzuki, K and Miyashita, S and Hirayama, Y},
    doi = {10.1016/j.physe.2006.03.050},
    journal = {Physica E: Low-dimensional Systems and Nanostructures},
    number = {1-2},
    pages = {647--650},
    title = {{Current focusing in InSb heterostructures}},
    volume = {34},
    year = {2006}
}

@article{Folk2003,
    author = {Folk, J A and Potok, R M and Marcus, C M and Umansky, V},
    doi = {10.1126/science.1078419},
    journal = {Science},
    number = {5607},
    pages = {679--82},
    title = {{A gate-controlled bidirectional spin filter using quantum coherence}},
    volume = {299},
    year = {2003}
}

@article{Groth2014,
    author = {Groth, C W and Wimmer, M and Akhmerov, A R and Waintal, X},
    doi = {10.1088/1367-2630/16/6/063065},
    journal = {New Journal of Physics},
    number = {6},
    pages = {063065},
    title = {{Kwant: a software package for quantum transport}},
    volume = {16},
    year = {2014}
}

@inproceedings{Heremans2007a,
    author = {Heremans, J J and Chen, H and Santos, M B and Goel, N and {Van Roy}, W and Borghs, G},
    booktitle = {AIP Conference Proceedings},
    doi = {10.1063/1.2730372},
    pages = {1287--1288},
    publisher = {AIP},
    title = {{Spin-dependent transverse magnetic focusing in InSb- and InAs-based heterostructures}},
    volume = {893},
    year = {2007}
}

@article{Heremans1992,
    author = {Heremans, J J and Santos, M B and Shayegan, M},
    doi = {10.1063/1.108441},
    journal = {Applied Physics Letters},
    number = {14},
    pages = {1652--1654},
    title = {{Observation of magnetic focusing in two‐dimensional hole systems}},
    volume = {61},
    year = {1992}
}

@article{Heremans1994,
    author = {Heremans, J J and Santos, M B and Shayegan, M},
    doi = {10.1016/0039-6028(94)90914-8},
    journal = {Surface Science},
    number = {1-3},
    pages = {348--352},
    title = {{Transverse magnetic focusing and the dispersion of GaAs 2D holes at (311)A heterojunctions}},
    volume = {305},
    year = {1994}
}

@article{Hirohata2020,
    author = {Hirohata, A and Yamada, K and Nakatani, Y and Prejbeanu, I L and Di{\'{e}}ny, B and Pirro, P and Hillebrands, B},
    doi = {10.1016/j.jmmm.2020.166711},
    journal = {Journal of Magnetism and Magnetic Materials},
    pages = {166711},
    title = {{Review on spintronics: Principles and device applications}},
    volume = {509},
    year = {2020}
}

@article{Hudson2021,
    author = {Hudson, K L and Srinivasan, A and Goulko, O and Adam, J and Wang, Q and Yeoh, L A and Klochan, O and Farrer, I and Ritchie, D A and Ludwig, A and Wieck, A D and {von Delft}, J and Hamilton, A R},
    doi = {10.1038/s41467-020-19895-3},
    journal = {Nature Communications},
    number = {1},
    pages = {5},
    title = {{New signatures of the spin gap in quantum point contacts}},
    volume = {12},
    year = {2021}
}

@book{Ihn2009,
    author = {Ihn, Thomas},
    doi = {10.1093/acprof:oso/9780199534425.001.0001},
    isbn = {9780199534425},
    month = {nov},
    pages = {165},
    publisher = {Oxford University Press},
    title = {{Semiconductor Nanostructures}},
    year = {2009}
}

@article{Lo2017,
    author = {Lo, S T and Chen, C H and Fan, J C and Smith, L W and Creeth, G L and Chang, C W and Pepper, M and Griffiths, J P and Farrer, I and Beere, H E and Jones, G A C and Ritchie, D A and Chen, T M},
    doi = {10.1038/ncomms15997},
    journal = {Nature Communications},
    number = {1},
    pages = {15997},
    publisher = {Nature Publishing Group},
    title = {{Controlled spatial separation of spins and coherent dynamics in spin-orbit-coupled nanostructures}},
    volume = {8},
    year = {2017}
}

@article{Peierls1933a,
    author = {Peierls, R},
    doi = {10.1007/BF01342591},
    journal = {Zeitschrift für Physik},
    number = {11-12},
    pages = {763--791},
    title = {{Zur theorie des diamagnetismus von leitungselektronen}},
    volume = {80},
    year = {1933}
}

@article{Potok2002,
    author = {Potok, R M and Folk, J A and Marcus, C M and Umansky, V},
    doi = {10.1103/PhysRevLett.89.266602},
    journal = {Physical Review Letters},
    number = {26},
    pages = {266602},
    title = {{Detecting spin-polarized currents in ballistic nanostructures}},
    volume = {89},
    year = {2002}
}

@article{Rendell2015a,
    author = {Rendell, M and Klochan, O and Srinivasan, A and Farrer, I and Ritchie, D A and Hamilton, A R},
    doi = {10.1088/0268-1242/30/10/102001},
    journal = {Semiconductor Science and Technology},
    number = {10},
    pages = {102001},
    title = {{Transverse magnetic focussing of heavy holes in a (100) GaAs quantum well}},
    volume = {30},
    year = {2015}
}

@article{Reynoso2007,
    author = {Reynoso, A and Usaj, G and Balseiro, C A},
    doi = {10.1103/PhysRevB.75.085321},
    journal = {Physical Review B},
    number = {8},
    pages = {085321},
    title = {{Detection of spin polarized currents in quantum point contacts via transverse electron focusing}},
    volume = {75},
    year = {2007}
}

@article{Rokhinson2004,
    author = {Rokhinson, L. P. and Larkina, V. and Lyanda-Geller, Y. B. and Pfeiffer, L. N. and West, K. W.},
    doi = {10.1103/PhysRevLett.93.146601},
    journal = {Physical Review Letters},
    number = {14},
    pages = {146601},
    title = {{Spin separation in cyclotron motion}},
    volume = {93},
    year = {2004}
}

@article{Taychatanapat2013,
    author = {Taychatanapat, T and Watanabe, Ki and Taniguchi, T and Jarillo-Herrero, P},
    doi = {10.1038/nphys2549},
    journal = {Nature Physics},
    number = {4},
    pages = {225--229},
    title = {{Electrically tunable transverse magnetic focusing in graphene}},
    volume = {9},
    year = {2013}
}

@article{Usaj2004,
    author = {Usaj, G and Balseiro, C A},
    doi = {10.1103/PhysRevB.70.041301},
    journal = {Physical Review B},
    number = {4},
    pages = {041301(R)},
    title = {{Transverse electron focusing in systems with spin-orbit coupling}},
    volume = {70},
    year = {2004}
}

@article{VanHouten1989,
    author = {{van Houten}, H and Beenakker, C W J and Williamson, J G and Broekaart, M E I and van Loosdrecht, P H M and van Wees, B J and Mooij, J E and Foxon, C T and Harris, J J},
    doi = {10.1103/PhysRevB.39.8556},
    journal = {Physical Review B},
    number = {12},
    pages = {8556--8575},
    title = {{Coherent electron focusing with quantum point contacts in a two-dimensional electron gas}},
    volume = {39},
    year = {1989}
}

@book{Winkler2003,
    address = {Berlin, Heidelberg},
    author = {Winkler, Roland},
    doi = {10.1007/b13586},
    pages = {220},
    publisher = {Springer Berlin Heidelberg},
    series = {Springer Tracts in Modern Physics},
    title = {{Spin-orbit coupling effects in two-dimensional electron and hole systems}},
    volume = {191},
    year = {2003}
}

@book{Xia2012,
    author = {Xia, J and Ge, W and Chang, K},
    doi = {10.1142/7981},
    isbn = {978-981-4327-90-9},
    publisher = {World Scientific},
    title = {{Semiconductor spintronics}},
    year = {2012}
}

@article{Xiao2010,
    author = {Xiao, D and Chang, M C and Niu, Q},
    doi = {10.1103/RevModPhys.82.1959},
    journal = {Reviews of Modern Physics},
    number = {3},
    pages = {1959--2007},
    title = {{Berry phase effects on electronic properties}},
    volume = {82},
    year = {2010}
}

@article{Yan2018,
    author = {Yan, C and Kumar, S and Pepper, M and Thomas, K and See, P and Farrer, I and Ritchie, D and Griffiths, J and Jones, G},
    doi = {10.1088/1742-6596/964/1/012002},
    journal = {Journal of Physics: Conference Series},
    number = {1},
    pages = {012002},
    title = {{Direct observation of spin polarization in GaAs quantum wires by transverse electron focusing}},
    volume = {964},
    year = {2018}
}

@article{Yan2017,
    author = {Yan, C and Kumar, S and Pepper, M and See, P and Farrer, I and Ritchie, D and Griffiths, J and Jones, G},
    doi = {10.1186/s11671-017-2321-4},
    journal = {Nanoscale Research Letters},
    number = {1},
    pages = {553},
    publisher = {Nanoscale Research Letters},
    title = {{Temperature dependence of spin-split peaks in transverse electron focusing}},
    volume = {12},
    year = {2017}
}

@article{Kormanyos2010,
    author = {Korm{\'{a}}nyos, A},
    doi = {10.1103/PhysRevB.82.155316},
    journal = {Physical Review B},
    number = {15},
    pages = {155316},
    title = {{Semiclassical study of edge states and transverse electron focusing for strong spin-orbit coupling}},
    volume = {82},
    year = {2010}
}

@article{Reynoso2004,
    author = {Reynoso, A and Usaj, G and S{\'{a}}nchez, M J and Balseiro, C A},
    doi = {10.1103/PhysRevB.70.235344},
    journal = {Physical Review B},
    number = {23},
    pages = {235344},
    title = {{Theory of edge states in systems with Rashba spin-orbit coupling}},
    volume = {70},
    year = {2004}
}

@article{Davies1995,
    author = {Davies, J H and Larkin, I A and Sukhorukov, E V},
    doi = {10.1063/1.359446},
    journal = {Journal of Applied Physics},
    number = {9},
    pages = {4504--4512},
    title = {{Modeling the patterned two‐dimensional electron gas: Electrostatics}},
    volume = {77},
    year = {1995}
}

@article{Eto2005,
    author = {Eto, M and Hayashi, T and Kurotani, Y},
    doi = {10.1143/JPSJ.74.1934},
    journal = {Journal of the Physical Society of Japan},
    number = {7},
    pages = {1934--1937},
    title = {{Spin polarization at semiconductor point contacts in absence of magnetic field}},
    volume = {74},
    year = {2005}
}

@article{Boumrar2020a,
    author = {Boumrar, H and Hamidi, M and Zenia, H and Lounis, S},
    doi = {10.1088/1361-648X/ab88f5},
    journal = {Journal of Physics: Condensed Matter},
    number = {35},
    pages = {355302},
    publisher = {IOP Publishing},
    title = {{Equivalence of wave function matching and Green's functions methods for quantum transport: generalized Fisher–Lee relation}},
    volume = {32},
    year = {2020}
}

@article{Kawaguchi2019,
    author = {Kawaguchi, K and Fukasawa, T and Takazawa, I and Shida, H and Saito, Y and Iizasa, D and Saito, T and Kitada, T and Ishitani, Y and Kohda, M and Morita, K},
    title = {Transient diffusive spin dynamics in intrinsic InGaAs/InAlAs multiple quantum wells},
    journal = {Applied Physics Letters},
    volume = {115},
    number = {17},
    pages = {172406},
    year = {2019},
    doi = {10.1063/1.5124011}
}

@article{Chen2005,
    author = {Chen, Hong and Heremans, J. J. and Peters, J. A. and Govorov, A. O. and Goel, N. and Chung, S. J. and Santos, M. B.},
    doi = {10.1063/1.1849413},
    journal = {Applied Physics Letters},
    number = {3},
    pages = {032113},
    title = {{Spin-polarized reflection in a two-dimensional electron system}},
    volume = {86},
    year = {2005}
}

@ARTICLE{Tsoi1974,
       author = {{Tsoi}, V.~S.},
        title = "{Focusing of electrons in a metal by a transverse magnetic field}",
      journal = {ZhETF Pisma Redaktsiiu},
         year = 1974,
        month = mar,
       volume = {19},
        pages = {114},
       adsurl = {https://ui.adsabs.harvard.edu/abs/1974ZhPmR..19..114T},
      adsnote = {Provided by the SAO/NASA Astrophysics Data System}
}

@article{Tsoi1999,
  title = {Studying conduction-electron/interface interactions using transverse electron focusing},
  author = {Tsoi, V. S. and Bass, J. and Wyder, P.},
  journal = {Rev. Mod. Phys.},
  volume = {71},
  issue = {5},
  pages = {1641--1693},
  year = {1999},
  month = {Oct},
  publisher = {American Physical Society},
  doi = {10.1103/RevModPhys.71.1641},
}

@article{Bozhko2014,
author = {Bozhko, S. I.},
doi = {10.1134/S0021364014080062},
issn = {10906487},
journal = {JETP Letters},
number = {8},
pages = {487--495},
title = {{Focusing of electrons by a transverse magnetic field}},
volume = {99},
year = {2014}
}
