# Supplementary material for: Influence of Device Geometry and Imperfections on the Interpretation of Transverse Magnetic Focusing Experiments
Source: Nanoscale Res Lett. 2022 Mar 5;17:31. doi: 10.1186/s11671-022-03671-x (PMC8898212; doi:10.1186/s11671-022-03671-x)
Supplement: Supplementary file 1 — Additional file 1. Derivation of mean free path formula (Eq. 11). [file 11671_2022_3671_MOESM1_ESM.zip › TMF_Supplementary.bbl]

\begin{thebibliography}{1}

\bibitem{ihn2009}
Ihn T.
\newblock {Semiconductor Nanostructures}.
\newblock Oxford University Press; 2009.

\end{thebibliography}
