# Supplementary material for: Influence of Device Geometry and Imperfections on the Interpretation of Transverse Magnetic Focusing Experiments
Source: Nanoscale Res Lett. 2022 Mar 5;17:31. doi: 10.1186/s11671-022-03671-x (PMC8898212; doi:10.1186/s11671-022-03671-x)
Supplement: Supplementary file 1 — Additional file 1. Derivation of mean free path formula (Eq. 11). [file 11671_2022_3671_MOESM1_ESM.zip › TMF_Supplementary.tex]

%% BioMed_Central_Tex_Template_v1.06
%%                                      %
%  bmc_article.tex            ver: 1.06 %
%                                       %

%%IMPORTANT: do not delete the first line of this template
%%It must be present to enable the BMC Submission system to
%%recognise this template!!

%%%%%%%%%%%%%%%%%%%%%%%%%%%%%%%%%%%%%%%%%
%%                                     %%
%%  LaTeX template for BioMed Central  %%
%%     journal article submissions     %%
%%                                     %%
%%          <8 June 2012>              %%
%%                                     %%
%%                                     %%
%%%%%%%%%%%%%%%%%%%%%%%%%%%%%%%%%%%%%%%%%

%%%%%%%%%%%%%%%%%%%%%%%%%%%%%%%%%%%%%%%%%%%%%%%%%%%%%%%%%%%%%%%%%%%%%
%%                                                                 %%
%% For instructions on how to fill out this Tex template           %%
%% document please refer to Readme.html and the instructions for   %%
%% authors page on the biomed central website                      %%
%% https://www.biomedcentral.com/getpublished                      %%
%%                                                                 %%
%% Please do not use \input{...} to include other tex files.       %%
%% Submit your LaTeX manuscript as one .tex document.              %%
%%                                                                 %%
%% All additional figures and files should be attached             %%
%% separately and not embedded in the \TeX\ document itself.       %%
%%                                                                 %%
%% BioMed Central currently use the MikTex distribution of         %%
%% TeX for Windows) of TeX and LaTeX.  This is available from      %%
%% https://miktex.org/                                             %%
%%                                                                 %%
%%%%%%%%%%%%%%%%%%%%%%%%%%%%%%%%%%%%%%%%%%%%%%%%%%%%%%%%%%%%%%%%%%%%%

%%% additional documentclass options:
%  [doublespacing]
%  [linenumbers]   - put the line numbers on margins

%%% loading packages, author definitions
\documentclass{bmcart}

%%% Load packages
\usepackage{amsthm,amsmath}
\RequirePackage[numbers]{natbib}
%\RequirePackage[authoryear]{natbib}% uncomment this for author-year bibliography
%\RequirePackage{hyperref}
\usepackage[utf8]{inputenc} %unicode support
%\usepackage[applemac]{inputenc} %applemac support if unicode package fails
%\usepackage[latin1]{inputenc} %UNIX support if unicode package fails

%%%%%%%%%%%%%%%%%%%%%%%%%%%%%%%%%%%%%%%%%%%%%%%%%
%%                                             %%
%%  If you wish to display your graphics for   %%
%%  your own use using includegraphic or       %%
%%  includegraphics, then comment out the      %%
%%  following two lines of code.               %%
%%  NB: These line *must* be included when     %%
%%  submitting to BMC.                         %%
%%  All figure files must be submitted as      %%
%%  separate graphics through the BMC          %%
%%  submission process, not included in the    %%
%%  submitted article.                         %%
%%                                             %%
%%%%%%%%%%%%%%%%%%%%%%%%%%%%%%%%%%%%%%%%%%%%%%%%%

\def\includegraphic{}
\def\includegraphics{}

%%% Put your definitions there:
\startlocaldefs
\endlocaldefs

%%% Begin ...
\begin{document}

\begin{frontmatter}

\begin{fmbox}
\dochead{NANO EXPRESS}

%%%%%%%%%%%%%%%%%%%%%%%%%%%%%%%%%%%%%%%%%%%%%%
%%                                          %%
%% Enter the title of your article here     %%
%%                                          %%
%%%%%%%%%%%%%%%%%%%%%%%%%%%%%%%%%%%%%%%%%%%%%%

\title{Supplementary Information}

%%%%%%%%%%%%%%%%%%%%%%%%%%%%%%%%%%%%%%%%%%%%%%
%%                                          %%
%% Enter the authors here                   %%
%%                                          %%
%% Specify information, if available,       %%
%% in the form:                             %%
%%   <key>={<id1>,<id2>}                    %%
%%   <key>=                                 %%
%% Comment or delete the keys which are     %%
%% not used. Repeat \author command as much %%
%% as required.                             %%
%%                                          %%
%%%%%%%%%%%%%%%%%%%%%%%%%%%%%%%%%%%%%%%%%%%%%%

\author[
  addressref={aff1,aff2},                   % id's of addresses, e.g. {aff1,aff2}
  corref={aff1},                       % id of corresponding address, if any
% noteref={n1},                        % id's of article notes, if any
  email={yik.kheng.lee@student.rmit.edu.au}   % email address
]{\inits{Y.K.L.}\fnm{Yik Kheng} \snm{Lee}}
\author[
  addressref={aff1,aff2},
  email={jackson.smith@rmit.edu.au}
]{\inits{J.S.S.}\fnm{Jackson S.} \snm{Smith}}
\author[
  addressref={aff1,aff2},
  email={jared.cole@rmit.edu.au}
]{\inits{J.H.C.}\fnm{Jared H.} \snm{Cole}}

%%%%%%%%%%%%%%%%%%%%%%%%%%%%%%%%%%%%%%%%%%%%%%
%%                                          %%
%% Enter the authors' addresses here        %%
%%                                          %%
%% Repeat \address commands as much as      %%
%% required.                                %%
%%                                          %%
%%%%%%%%%%%%%%%%%%%%%%%%%%%%%%%%%%%%%%%%%%%%%%

\address[id=aff1]{%                           % unique id
  \orgdiv{Theoretical, Computational, and Quantum Physics, School of Science},             % department, if any
  \orgname{RMIT University},          % university, etc
  \city{Melbourne},                              % city
  \cny{Australia}                                    % country
}
\address[id=aff2]{%
  \orgdiv{ARC Centre of Excellence in Future Low-Energy Electronics Technologies},
  \orgname{RMIT University},
  \city{Melbourne},
  \cny{Australia}
}

\end{fmbox}% uncomment this for two column layout

\end{frontmatter}

\section{Derivation of mean free path formula (Eq. 11)}
\label{A:derivation_of_mfp}
Here we derive Eq. 11.
We begin with an equation for the scattering time in the single subband case ($\tau_{0}$) given in pg. 168 of \cite{ihn2009}:
\begin{align}
    \frac{\hbar}{\tau_{0}} &= n_{i}\frac{m^{*}}{2\pi\hbar^{2}}\int^{2\pi}_{0}d\varphi\left\langle\left|v^{(i)}(\vec{q})\right|^{2}\right\rangle_{\mathrm{imp}}\left(1-\cos\varphi\right) \label{Eq:scattering_time}
\end{align}
where $n_{i}$ is the areal density of scatterers, $\varphi$ is the scattering angle, and $\left\langle\left|v^{(i)}(\vec{q})\right|^{2}\right\rangle_{\mathrm{imp}}$ is the ensemble average of the squared scattering potential matrix elements.

The areal density of scatterers is defined as:
\begin{align}
    n_{i} &:= \frac{N_{i}}{A}
\end{align}
where $N_{i}$ is the number of scattering centers within the normalization area $A$.

In our disorder simulations we applied an onsite potential to every discretisation site in the device, which act as the scatterers.
Since there is always one scatterer within each unit cell in the discretisation grid, our normalization area is the area of one unit cell, $a^{2}$, where $a$ is the grid spacing length.
Therefore our areal density of scatterers is one per unit cell area:
\begin{align}
    n_{i} &= \frac{1}{a^{2}} \label{Eq:n_i}
\end{align}

The ensemble average of the squared scattering potential matrix elements can be related to the ensemble average of the squared scattering matrix elements by~\cite{ihn2009}:
\begin{align}
    \left\langle\left|v^{(i)}(\vec{q})\right|^{2}\right\rangle_{\mathrm{imp}} &= \frac{A^{2}}{N_{i}}\left\langle\left|\left\langle m\mathbf{k}_{m}\left|V\right|n\mathbf{k}_n\right\rangle\right|^{2}\right\rangle_{\mathrm{imp}}
    \label{Eq:scattering_potential}
\end{align}
where $V$ is the scattering potential.
Since our scattering potential is a uniform random distribution within the range $\left[-\frac{U}{2},\frac{U}{2}\right]$, independent of $\mathbf{k}$, $\left\langle m\mathbf{k}_{m}\left|V\right|n\mathbf{k}_n\right\rangle=V$. The probability distribution of $V$, $f_{{x}}(V)$ is given by:
\begin{align}
    f_{{x}}(V) &= \frac{1}{V_{max}-V_{min}} \nonumber\\
    &= \left[\frac{U}{2}-\left(-\frac{U}{2}\right)\right]^{-1} \nonumber\\
    &= \frac{1}{U}
\end{align}
Applying the law of the unconcious statistician to Eq.~\ref{Eq:scattering_potential}, we obtain:
\begin{align}
    \left\langle\left|v^{(i)}(\vec{q})\right|^{2}\right\rangle_{\mathrm{imp}} &= \frac{A^{2}}{N_{i}}\left\langle\left|V\right|^{2}\right\rangle_{\mathrm{imp}} \nonumber\\
    &= \frac{A}{n_{i}}\int^{\frac{U}{2}}_{-\frac{U}{2}}V^{2}f_{{x}}(V)dV \nonumber\\
    &= \frac{a^{2}}{n_{i}}\frac{U^{2}}{12} \label{Eq:V_2}
\end{align}

We can rewrite the scattering time in terms of the mean free path length $l_{\mathrm{mfp}}$ and Fermi velocity $v_{\mathrm{F}}$:
\begin{align}
    \tau_{0} &= \frac{l_{\mathrm{mfp}}}{v_{\mathrm{F}}} \nonumber\\
     &= l_{\mathrm{mfp}}\sqrt{\frac{m^{*}}{2E_{\mathrm{F}}}} \label{Eq:tau}
\end{align}
Substitute Eqs.~\ref{Eq:n_i},~\ref{Eq:V_2} and~\ref{Eq:tau} into Eq.~\ref{Eq:scattering_time}:
\begin{align}
    \frac{\hbar}{\tau_{0}} &= n_{i}\frac{m^{*}}{2\pi\hbar^{2}}\int^{2\pi}_{0}d\varphi\left\langle\left|v^{(i)}(\vec{q})\right|^{2}\right\rangle_{\mathrm{imp}} \left(1-\cos\varphi\right) \nonumber\\
    \frac{\hbar}{l_{\mathrm{mfp}}}\sqrt{\frac{2E_{\mathrm{F}}}{m^{*}}} &= n_{i}\frac{m^{*}}{2\pi\hbar^{2}}\frac{a^{2}}{n_{i}}\frac{U^{2}}{12}{2\pi} \nonumber\\
    l_{\mathrm{mfp}} &= \sqrt{\frac{2}{m^{*}}} \frac{12\hbar^{3}}{m^{*}a^{2}} \frac{\sqrt{E_{\mathrm{F}}}}{U^{2}} \nonumber
\end{align}
We want to express the energy terms as fractions of the hopping energy $t$.
\begin{align}
    l_{\mathrm{mfp}} &= \sqrt{\frac{2}{m^{*}}} \frac{12\hbar^{3}}{m^{*}a^{2}} \frac{\sqrt{E_{\mathrm{F}}/t}}{U^{2}/t^{2}} \frac{\sqrt{t}}{t^{2}} \nonumber\\
    &= 48a\frac{\sqrt{E_{\mathrm{F}}/t}}{U^{2}/t^{2}}
\end{align}

\bibliographystyle{vancouver}
\bibliography{TMF_paper} 

\end{document}
